# Supplementary material for: Co-application of biochar and compost enhanced soil carbon sequestration in urban green space
Source: Front Microbiol. 2025 Nov 6;16:1707894. doi: 10.3389/fmicb.2025.1707894 (PMC12631617; doi:10.3389/fmicb.2025.1707894)
Supplement: Supplementary file 1 [file Table_1.xls]

## Sheet: Carbon_fixation_gene.MAG_Functi
Genome_ID	3-Hydroxypropionate cycle	Dicarboxylate-4hydroxybutyrate cycle	3Hydroxypropionate-4hydroxybutyrate cycle	Wood-Ljungdahl pathway	Reductive Tricarboxylic Acid Cycle	Calvin-Benson-Bassham Cycle
MAG1	7	5	0	1	8	2
MAG10	5	7	3	5	10	9
MAG101	0	0	0	1	0	5
MAG102	6	11	4	1	14	7
MAG103	11	13	3	1	16	3
MAG104	12	17	10	1	17	5
MAG105	10	12	7	1	18	10
MAG106	6	8	5	1	12	8
MAG107	1	1	0	1	1	4
MAG108	9	14	6	2	12	4
MAG109	11	9	3	4	18	7
MAG11	5	9	3	3	19	5
MAG110	0	0	0	0	0	6
MAG111	7	19	12	2	17	6
MAG113	5	8	3	1	18	11
MAG114	13	12	6	4	19	3
MAG115	13	26	16	1	20	6
MAG116	13	11	6	3	17	7
MAG117	8	7	1	1	17	6
MAG119	9	11	3	4	14	4
MAG120	10	12	3	3	17	5
MAG121	17	11	8	2	18	6
MAG124	8	9	2	4	13	3
MAG125	3	10	5	2	15	7
MAG126	6	16	6	2	20	5
MAG127	4	12	3	5	17	8
MAG128	4	7	0	0	15	7
MAG129	15	14	7	6	22	6
MAG131	0	0	0	1	0	5
MAG132	18	19	5	4	31	3
MAG133	10	9	7	0	12	6
MAG135	15	14	5	4	20	2
MAG136	13	8	4	2	14	5
MAG138	0	3	0	0	3	5
MAG139	12	8	6	1	16	6
MAG14	7	11	0	2	15	11
MAG140	8	15	11	1	16	5
MAG142	12	7	4	1	12	8
MAG143	14	13	8	2	13	5
MAG144	14	20	11	1	21	5
MAG145	12	20	9	4	24	8
MAG146	11	16	7	7	17	4
MAG147	14	10	9	5	22	10
MAG148	7	17	8	5	23	4
MAG149	10	11	4	4	17	6
MAG15	8	16	9	3	14	2
MAG150	15	12	10	7	16	7
MAG151	9	7	1	2	13	5
MAG152	9	11	5	1	12	3
MAG153	4	8	3	0	8	4
MAG154	14	15	10	2	19	4
MAG155	11	9	4	3	14	5
MAG156	6	9	3	2	16	8
MAG157	6	11	5	4	16	3
MAG158	7	12	1	2	15	7
MAG16	4	10	3	3	11	6
MAG160	4	6	3	5	13	5
MAG161	14	16	5	1	18	5
MAG164	14	10	4	4	16	9
MAG165	16	13	5	4	16	6
MAG166	14	17	10	2	14	6
MAG167	4	10	5	3	15	10
MAG168	9	12	10	2	15	6
MAG169	7	13	8	2	13	7
MAG170	8	5	1	3	13	10
MAG173	16	11	6	3	18	8
MAG174	11	13	6	4	26	9
MAG175	7	18	11	4	17	4
MAG176	15	22	8	9	34	7
MAG177	10	11	4	3	22	5
MAG178	10	11	4	3	18	6
MAG179	0	0	0	1	0	6
MAG18	9	13	7	3	17	5
MAG180	6	16	6	2	19	6
MAG181	6	3	3	2	10	4
MAG184	5	16	13	3	11	5
MAG185	14	9	6	3	13	4
MAG186	4	11	8	2	13	9
MAG187	8	10	5	4	19	7
MAG188	12	10	2	3	14	2
MAG189	10	9	4	2	14	6
MAG19	10	22	10	4	23	7
MAG190	10	21	13	2	18	4
MAG191	7	20	14	2	20	7
MAG192	14	12	5	3	16	7
MAG193	5	14	12	1	9	3
MAG194	13	18	6	8	20	7
MAG195	9	11	2	2	14	4
MAG197	17	8	5	1	16	8
MAG198	13	9	3	2	17	5
MAG2	12	13	4	5	19	8
MAG201	5	8	1	7	15	10
MAG202	13	11	5	2	11	6
MAG203	15	8	6	3	16	6
MAG204	6	8	2	5	15	10
MAG205	10	14	14	2	14	6
MAG206	17	18	3	4	30	4
MAG207	15	16	8	5	29	9
MAG208	14	20	12	3	19	5
MAG21	4	5	2	6	8	9
MAG210	16	13	5	4	18	4
MAG211	10	9	5	2	14	5
MAG212	4	5	1	1	6	7
MAG213	7	7	0	0	16	7
MAG214	10	15	8	2	16	4
MAG215	16	12	5	6	22	6
MAG217	5	13	2	2	20	8
MAG219	8	5	3	2	10	5
MAG22	0	0	0	1	0	4
MAG220	14	8	8	1	15	7
MAG222	13	17	10	3	17	4
MAG223	7	11	6	1	10	4
MAG225	10	9	3	3	14	3
MAG25	0	0	0	1	0	4
MAG26	6	8	2	2	15	7
MAG27	19	21	5	5	33	4
MAG28	7	8	4	3	13	5
MAG29	8	22	17	2	16	5
MAG30	12	8	2	3	15	9
MAG31	6	9	2	2	15	9
MAG32	10	20	11	2	14	6
MAG33	3	2	3	3	7	10
MAG34	10	12	4	2	14	5
MAG36	12	8	5	1	20	5
MAG37	0	2	0	1	2	5
MAG38	8	14	4	4	23	7
MAG39	8	12	3	3	16	4
MAG4	9	12	3	3	18	5
MAG40	12	18	13	3	16	8
MAG42	10	14	3	4	20	5
MAG43	14	13	10	1	14	8
MAG44	11	16	15	2	15	6
MAG45	8	14	6	2	19	7
MAG46	7	6	3	6	11	4
MAG47	3	5	2	4	4	4
MAG48	6	10	6	2	10	14
MAG49	16	22	4	4	34	6
MAG5	11	17	9	3	15	5
MAG50	2	2	0	1	2	6
MAG51	11	9	1	3	17	12
MAG52	7	12	1	8	17	6
MAG53	15	19	2	5	32	5
MAG54	15	12	7	5	21	7
MAG55	0	0	0	1	0	5
MAG56	12	22	11	2	20	4
MAG58	9	8	2	0	12	4
MAG59	3	6	0	4	13	17
MAG61	15	11	2	3	17	4
MAG62	8	16	8	2	16	10
MAG63	10	12	5	4	20	8
MAG64	12	11	4	4	15	10
MAG65	0	0	0	0	0	5
MAG66	10	11	4	3	14	6
MAG68	10	11	8	4	16	9
MAG69	10	10	1	4	15	11
MAG7	12	10	1	2	14	8
MAG70	10	16	9	1	15	6
MAG71	11	14	11	2	14	5
MAG73	10	8	1	4	17	11
MAG74	9	6	0	1	9	3
MAG75	12	11	5	2	21	7
MAG77	0	3	0	1	5	6
MAG78	15	9	12	7	14	8
MAG79	7	8	4	2	15	5
MAG8	3	7	0	4	14	5
MAG80	5	11	2	3	15	4
MAG81	8	23	14	4	19	5
MAG82	5	8	1	2	14	7
MAG84	6	5	2	6	17	11
MAG87	8	10	2	2	17	6
MAG88	8	15	9	3	12	5
MAG89	16	15	10	0	13	6
MAG9	9	10	5	0	13	8
MAG90	7	7	0	2	12	6
MAG91	13	12	2	2	17	5
MAG92	7	13	2	2	29	7
MAG93	3	6	3	4	14	6
MAG94	8	6	1	2	10	6
MAG96	0	0	0	1	0	6
MAG97	10	10	6	2	14	6
MAG98	3	4	2	3	6	2
MAG99	2	4	1	1	10	7
average	8.91209	10.9505	4.95055	2.70879	15.0275	6.15385
