# Supplementary material for: Co-application of biochar and compost enhanced soil carbon sequestration in urban green space
Source: Front Microbiol. 2025 Nov 6;16:1707894. doi: 10.3389/fmicb.2025.1707894 (PMC12631617; doi:10.3389/fmicb.2025.1707894)
Supplement: Supplementary file 2 [file Table_2.xls]

Genome_ID	ACAT	ACO	ALDO	tktA	fumA	fumC	mcmA1	mcmA2	FBA	FBP	GAPDH	IDH1	MCEE	MUT	PC	abfD	accA	accB	accC	accD	aclA	aclB	acnB	acsE	ccl	ccsA	cdhE	fbp-SEBP	fchA	fdhA	fdhB	fdhF	fhs	folD	frdA	frdB	frdC	frdD	gap2	glpX	glpX-SEBP	korA	korB	korC	korD	mch	mcl	mcr	mct
MAG1	0	2	0	1	0	0	0	0	0	0	0	1	0	0	0	0	2	1	1	0	0	0	0	0	0	0	0	0	0	0	0	0	0	1	0	0	0	0	0	0	0	0	0	0	0	0	0	0	0
MAG10	6	3	0	1	0	0	0	0	3	0	2	1	0	0	1	0	0	0	1	0	0	0	0	0	0	0	0	0	1	0	0	0	0	1	0	0	0	0	0	1	0	0	0	0	0	0	0	0	0
MAG101	0	0	0	2	0	0	0	0	1	0	1	0	0	0	0	0	0	0	0	0	0	0	0	0	0	0	0	0	0	0	0	0	0	1	0	0	0	0	0	0	0	0	0	0	0	0	0	0	0
MAG102	8	0	1	1	2	2	0	0	1	0	3	1	0	0	0	0	0	0	1	0	0	0	0	0	0	0	0	0	0	0	0	0	0	0	0	0	0	0	0	0	1	0	0	0	2	0	1	0	0
MAG103	6	1	1	1	1	4	0	0	0	0	1	1	0	0	0	0	1	1	2	1	0	0	0	0	0	0	0	0	0	0	0	0	0	0	0	0	0	0	0	0	0	0	0	0	0	0	0	0	0
MAG104	18	2	1	3	1	4	0	0	0	0	0	0	2	2	0	0	1	0	0	1	0	0	0	0	0	0	0	0	0	0	0	0	0	1	0	0	0	0	0	0	0	4	2	0	0	0	0	0	1
MAG105	8	1	1	4	0	4	4	0	0	0	1	0	2	0	0	0	0	0	0	0	0	0	0	0	0	0	0	0	0	0	0	0	0	1	0	0	0	0	0	1	0	2	2	0	0	1	0	0	1
MAG106	6	2	0	4	0	2	2	0	2	0	1	1	2	0	0	0	0	1	0	0	0	0	0	0	0	0	0	0	0	0	0	0	0	1	0	0	0	0	0	0	0	2	2	0	0	0	0	0	0
MAG107	0	0	0	2	0	0	0	0	0	0	1	0	0	0	0	0	0	1	0	0	0	0	0	0	0	0	0	0	0	0	0	0	0	1	0	0	0	0	0	0	0	0	0	0	0	0	0	0	0
MAG108	12	1	1	1	0	0	0	0	0	0	1	1	0	1	0	0	1	1	1	2	0	0	0	0	0	0	0	0	0	0	0	0	0	1	0	0	0	0	0	0	1	2	2	0	0	0	0	0	0
MAG109	4	2	1	2	0	2	0	0	0	0	1	2	2	1	2	0	1	0	1	1	0	0	0	0	0	0	0	1	0	0	1	0	0	1	0	0	0	0	0	0	0	4	2	0	0	0	0	0	1
MAG11	4	3	0	0	0	2	0	0	1	0	2	1	2	0	0	0	0	0	0	0	0	0	0	0	0	0	0	0	0	0	0	0	1	1	0	0	0	0	0	1	0	2	4	0	0	0	0	0	0
MAG110	0	0	0	2	0	0	0	0	2	0	1	0	0	0	0	0	0	0	0	0	0	0	0	0	0	0	0	0	0	0	0	0	0	0	0	0	0	0	0	0	0	0	0	0	0	0	0	0	0
MAG111	24	2	2	1	1	4	0	0	0	1	1	1	0	0	2	0	1	0	0	1	0	0	1	0	0	0	0	0	0	0	0	0	0	1	0	0	0	0	0	0	0	0	0	0	0	0	0	0	0
MAG113	2	4	1	4	0	2	2	0	1	0	1	0	2	0	0	0	0	0	0	0	0	0	0	0	0	0	0	0	0	0	0	0	0	1	0	0	0	0	1	1	0	4	4	0	0	0	1	0	0
MAG114	8	2	1	0	0	0	0	0	0	0	1	1	4	2	2	0	2	1	2	1	0	0	1	0	0	0	0	0	0	0	1	0	0	1	0	0	0	0	0	0	0	4	4	0	0	0	0	0	0
MAG115	30	1	1	1	0	2	0	0	1	0	2	1	2	3	2	0	0	1	0	0	0	0	0	0	0	0	0	0	0	0	0	0	0	1	0	0	0	0	0	1	0	4	4	0	0	0	0	0	2
MAG116	8	1	1	2	0	2	0	0	0	1	2	1	4	1	2	0	2	1	2	1	0	0	0	0	0	0	0	0	0	0	1	0	0	1	0	0	0	0	0	0	0	4	4	0	0	0	0	0	0
MAG117	0	2	1	2	0	4	2	0	0	0	1	0	0	0	0	0	0	1	0	0	0	0	0	0	0	0	0	0	0	0	0	0	0	1	0	0	0	0	0	1	0	4	2	0	0	0	0	0	0
MAG119	6	1	1	1	0	4	0	0	0	0	0	0	0	1	1	0	0	1	1	0	0	0	0	0	0	0	0	1	0	0	1	0	0	1	0	0	0	0	0	0	0	2	0	0	0	0	0	0	0
MAG120	6	1	1	2	1	4	0	0	0	0	1	1	0	0	0	0	1	1	2	0	0	0	0	0	0	0	0	0	0	0	1	0	0	0	0	0	0	0	0	0	0	2	2	0	0	0	0	0	0
MAG121	6	0	0	3	0	2	6	2	1	0	1	0	2	1	0	0	1	1	4	1	0	0	0	0	0	0	0	0	1	0	0	0	0	1	0	0	0	0	0	1	0	4	2	2	2	0	0	0	0
MAG124	4	1	0	1	0	2	0	0	0	0	1	1	0	0	0	0	1	1	1	1	0	0	0	0	0	0	0	0	0	0	1	0	0	1	0	0	0	0	0	0	0	2	2	0	0	0	0	0	0
MAG125	10	3	0	1	1	0	0	0	0	0	2	1	0	0	0	0	0	0	1	0	0	0	0	0	0	0	0	0	0	1	0	0	0	1	0	0	0	0	1	0	1	4	2	0	0	0	0	0	0
MAG126	12	1	1	1	2	2	0	0	0	0	1	2	0	0	0	0	0	0	0	0	0	0	0	0	0	0	0	0	0	0	0	0	0	1	0	0	0	0	0	1	0	2	2	0	0	0	1	0	0
MAG127	6	1	0	4	0	2	0	0	1	0	1	2	0	0	1	0	0	0	0	0	0	0	0	0	0	0	0	0	0	0	0	0	1	1	0	0	0	0	0	1	0	0	0	2	0	0	0	0	0
MAG128	0	3	0	2	2	2	0	0	2	0	1	1	0	1	1	0	0	0	1	0	0	0	0	0	0	0	0	0	0	0	0	0	0	0	0	0	0	0	2	0	0	0	0	0	0	0	0	0	0
MAG129	8	2	0	1	0	2	2	2	0	0	3	0	2	0	0	0	1	1	2	2	0	0	0	0	0	0	0	0	0	1	0	1	1	1	0	0	0	0	0	1	1	6	4	0	0	0	0	0	0
MAG131	0	0	1	2	0	0	0	0	0	0	1	0	0	0	0	0	0	0	0	0	0	0	0	0	0	0	0	0	0	0	0	0	0	1	0	0	0	0	0	0	0	0	0	0	0	0	0	0	0
MAG132	8	4	0	1	3	2	0	0	0	1	1	0	2	0	0	0	1	3	2	2	0	0	1	0	0	0	0	0	0	0	1	0	1	1	1	1	1	1	0	0	0	4	2	0	0	0	1	0	0
MAG133	6	1	0	2	0	0	6	0	1	0	1	0	2	0	0	0	1	1	0	1	0	0	0	0	0	0	0	0	0	0	0	0	0	0	0	0	0	0	0	0	1	2	2	2	0	0	0	0	0
MAG135	8	2	0	0	1	4	0	0	0	0	0	1	2	1	0	0	1	2	1	1	0	0	0	0	0	0	0	0	0	0	0	0	0	2	0	0	0	0	0	0	1	2	2	0	0	0	0	0	1
MAG136	2	2	0	2	0	2	4	0	0	0	1	0	2	0	0	0	1	1	2	1	0	0	0	0	0	0	0	0	1	0	0	0	0	1	0	0	0	0	0	1	0	0	2	2	0	0	0	0	0
MAG138	0	0	0	2	0	0	0	0	1	0	1	0	0	0	0	0	0	0	0	0	0	0	0	0	0	0	0	0	0	0	0	0	0	0	0	0	0	0	0	0	0	0	0	0	0	0	0	0	0
MAG139	2	2	0	2	0	2	4	2	1	0	1	1	4	0	0	0	0	0	1	0	0	0	0	0	0	0	0	0	0	0	0	0	0	1	0	0	0	0	1	0	0	2	2	0	0	1	1	0	0
MAG14	0	0	0	2	0	0	0	0	1	1	1	1	0	0	0	0	1	1	1	1	0	0	1	0	0	0	0	0	0	0	0	0	0	1	0	0	0	0	1	0	1	0	0	0	0	0	0	0	0
MAG140	16	1	1	1	0	2	4	0	0	0	1	1	2	0	0	0	0	0	0	0	0	0	0	0	0	0	0	0	0	0	0	0	0	1	0	0	0	0	0	1	0	2	2	0	0	0	1	0	0
MAG142	2	2	0	4	0	2	2	2	1	0	1	0	2	0	0	0	1	2	2	0	0	0	0	0	0	0	0	0	0	0	1	0	0	0	0	0	0	0	0	1	0	0	0	0	0	0	0	0	0
MAG143	14	1	1	1	0	2	0	0	0	0	1	1	2	1	0	0	1	2	1	1	0	0	0	0	0	0	0	0	0	0	0	0	0	1	0	0	0	0	0	0	1	2	2	0	0	2	1	0	0
MAG144	20	2	0	2	2	2	0	0	0	0	1	1	2	1	0	0	1	2	2	1	0	0	0	0	0	0	0	0	0	0	0	0	0	0	0	0	0	0	0	0	1	4	2	0	0	0	0	0	0
MAG145	14	3	1	1	0	2	2	0	0	0	2	1	2	0	3	0	0	1	2	0	0	0	0	0	0	0	0	0	1	0	0	0	1	2	0	0	0	0	0	2	0	0	2	0	0	0	1	0	0
MAG146	12	1	1	1	1	2	0	0	0	0	1	1	2	1	0	0	1	1	1	1	0	0	0	0	0	0	0	0	0	0	1	0	0	2	0	0	0	0	0	0	0	2	2	0	0	0	0	0	0
MAG147	6	2	0	4	0	2	8	2	1	1	2	0	2	0	0	0	0	1	3	0	0	0	0	0	0	0	0	0	0	2	0	0	0	1	0	0	0	0	0	1	0	6	6	4	2	0	0	0	0
MAG148	8	2	0	1	0	0	4	4	0	1	2	1	0	0	0	0	0	1	0	0	1	2	0	0	0	0	0	0	0	3	0	0	0	1	0	0	0	0	0	0	0	0	0	0	0	0	0	0	0
MAG149	6	1	1	1	0	2	0	0	0	1	1	2	2	1	1	0	1	1	1	1	0	0	0	0	0	0	0	0	0	0	2	0	0	1	0	0	0	0	1	0	0	2	2	0	0	0	0	0	0
MAG15	18	0	0	0	1	2	0	0	0	0	1	1	0	0	0	0	1	0	1	1	0	0	1	0	0	0	0	0	0	0	1	0	0	1	0	0	0	0	0	0	0	2	2	0	0	0	0	0	1
MAG150	6	1	0	1	0	2	4	2	0	0	3	1	6	0	0	2	1	1	2	1	0	0	0	0	0	0	1	0	0	2	0	1	1	1	0	0	0	0	1	0	1	2	2	0	0	0	0	0	0
MAG151	2	2	1	1	0	0	0	0	0	0	1	0	0	1	2	0	1	0	1	2	0	0	0	0	0	0	0	0	0	0	0	0	0	2	0	0	0	0	0	0	0	2	4	0	0	1	0	0	1
MAG152	10	2	2	0	0	0	0	0	0	0	0	1	0	2	0	0	1	0	1	1	0	0	0	0	0	0	0	0	0	0	0	0	0	0	0	0	0	0	0	0	1	2	0	0	0	1	1	0	0
MAG153	4	1	0	0	0	2	0	0	0	1	0	1	0	0	0	2	1	1	1	0	0	0	0	0	0	0	0	0	0	0	0	0	0	0	0	0	0	0	0	0	0	0	0	0	0	0	0	0	0
MAG154	14	2	0	1	0	2	2	2	1	0	0	1	2	3	0	0	0	2	2	0	0	0	0	0	0	0	0	0	0	0	0	0	0	1	0	0	0	0	0	1	0	2	2	0	0	0	0	0	0
MAG155	6	3	1	1	0	2	0	0	0	0	1	2	2	3	0	0	1	1	1	1	0	0	0	1	0	0	0	0	0	0	0	0	0	1	0	0	0	0	0	0	1	0	0	0	0	0	0	0	0
MAG156	2	1	0	0	0	2	2	0	2	0	4	1	2	0	0	0	0	0	0	0	0	0	0	0	0	0	0	0	0	0	0	0	0	1	0	0	0	0	0	1	0	2	2	0	0	0	0	0	0
MAG157	8	1	1	1	4	2	0	0	0	0	0	1	2	0	0	0	0	0	0	0	0	0	0	0	0	0	0	0	0	0	0	0	0	3	0	0	0	0	0	0	0	2	2	0	0	0	1	0	0
MAG158	2	0	0	1	0	0	0	0	1	0	1	2	0	0	0	0	1	1	1	1	0	0	2	0	0	0	0	0	0	0	0	0	0	1	0	0	0	0	0	0	2	0	0	0	0	0	0	0	0
MAG16	6	1	0	1	0	0	0	0	1	0	1	1	0	0	1	0	0	0	0	0	0	0	0	0	0	0	0	0	0	0	0	0	0	1	0	0	0	0	1	1	0	0	0	0	0	0	0	0	0
MAG160	2	1	0	0	0	0	2	0	1	0	2	2	2	0	0	0	0	0	0	0	0	0	0	0	0	0	0	0	0	1	0	1	1	1	0	0	0	0	0	2	0	4	4	0	0	0	0	0	0
MAG161	8	0	0	1	1	2	0	0	1	1	0	0	2	0	0	0	1	0	0	0	0	0	1	0	0	0	0	0	0	0	0	0	0	0	0	0	0	0	0	0	0	0	0	0	0	0	0	0	0
MAG164	6	1	1	2	0	2	0	0	1	0	2	2	2	0	2	0	2	1	2	1	0	0	0	0	0	0	0	1	0	0	1	0	0	1	0	0	0	0	0	0	0	2	2	0	0	1	0	0	1
MAG165	8	2	1	2	0	2	0	0	0	1	1	0	2	2	2	0	2	1	1	1	0	0	0	0	0	0	0	0	0	0	2	0	0	1	0	0	0	0	0	0	0	0	0	0	0	1	0	0	1
MAG166	16	1	2	2	0	4	0	0	0	0	1	1	4	2	0	0	1	2	1	1	0	0	0	0	0	0	0	0	0	0	0	0	0	1	0	0	0	0	0	0	0	0	0	0	0	0	0	0	0
MAG167	8	2	3	0	1	0	0	0	0	0	5	1	2	0	0	0	0	0	0	0	0	0	0	0	0	0	0	0	0	0	0	0	0	2	0	0	0	0	0	0	1	2	4	0	2	0	0	0	0
MAG168	14	1	1	3	2	4	2	2	0	0	0	2	2	3	0	0	0	0	0	0	0	0	0	0	0	0	0	0	0	0	0	0	0	1	0	0	0	0	0	1	0	2	0	0	0	1	0	0	0
MAG169	16	3	1	1	2	2	0	0	0	0	2	0	0	2	0	0	0	0	0	0	0	0	0	0	0	0	0	0	0	0	0	0	0	1	0	0	0	0	0	2	0	0	2	0	0	0	2	0	0
MAG170	2	2	1	2	0	4	0	0	1	1	1	1	0	0	0	0	1	1	1	1	0	0	1	0	0	0	0	0	1	0	0	0	1	0	0	0	0	0	0	0	0	0	0	0	0	0	0	0	0
MAG173	6	1	1	3	1	2	4	2	0	0	2	2	0	0	0	0	1	3	3	1	0	0	0	0	0	0	0	0	0	1	0	0	0	1	0	0	0	0	0	0	1	2	2	0	0	0	0	1	0
MAG174	6	2	0	3	0	2	4	0	1	0	2	1	2	1	0	0	0	0	2	0	0	0	0	0	0	0	0	0	0	1	0	0	0	2	0	0	0	0	0	0	0	4	4	2	2	0	0	0	0
MAG175	20	2	1	0	1	2	0	0	0	0	1	1	2	1	0	0	0	0	0	0	0	0	0	0	0	0	0	0	0	0	0	0	0	2	0	0	0	0	0	0	1	2	2	0	0	0	0	0	0
MAG176	12	5	2	1	3	4	2	0	0	0	1	0	2	0	0	0	0	1	1	0	0	0	1	0	0	0	0	0	1	0	3	0	1	2	2	1	0	0	0	0	0	2	2	0	0	0	0	0	0
MAG177	4	1	0	2	2	2	2	2	1	0	1	2	0	2	1	0	1	0	0	0	0	0	0	0	0	0	0	0	0	0	1	0	0	1	0	0	0	0	0	1	0	4	2	0	0	0	0	0	0
MAG178	6	2	1	2	0	2	0	0	0	1	1	1	2	1	3	0	0	1	2	1	0	0	0	0	0	0	0	0	0	0	1	0	0	1	0	0	0	0	0	0	0	2	2	0	0	0	0	0	0
MAG179	0	0	0	3	0	0	0	0	1	0	1	0	0	0	0	0	0	0	0	0	0	0	0	0	0	0	0	0	0	0	0	0	0	1	0	0	0	0	0	0	0	0	0	0	0	0	0	0	0
MAG18	6	1	0	0	0	2	2	0	1	0	3	1	6	0	0	0	0	0	0	0	0	0	0	0	0	0	0	0	0	0	0	0	0	1	0	0	0	0	0	1	0	2	2	0	0	0	0	0	0
MAG180	12	2	0	1	1	0	0	0	2	1	1	2	0	0	0	0	1	0	1	1	0	0	2	0	0	0	0	0	0	0	0	0	0	1	0	0	0	0	0	0	0	0	0	0	2	0	0	0	0
MAG181	0	1	0	2	0	2	4	0	1	0	1	0	2	0	0	0	0	0	2	0	0	0	0	0	0	0	0	0	0	0	0	0	0	1	0	0	0	0	0	0	0	2	0	2	2	0	0	0	0
MAG184	24	3	1	1	1	0	0	0	0	0	1	0	2	1	0	0	0	0	0	0	0	0	0	0	0	0	0	0	0	0	0	0	0	2	0	0	0	0	0	1	0	0	2	0	0	0	1	0	0
MAG185	4	1	0	2	0	2	4	2	1	0	1	0	2	0	0	0	1	2	2	1	0	0	0	0	0	0	0	0	1	1	0	0	0	1	0	0	0	0	0	0	0	0	0	2	0	0	0	0	0
MAG186	14	4	0	2	1	2	0	0	0	0	1	0	2	0	0	0	0	0	0	0	0	0	0	0	0	0	0	0	0	0	0	0	0	1	0	0	0	0	0	2	0	2	2	0	0	0	0	0	0
MAG187	2	2	0	1	0	2	2	0	2	0	2	1	4	0	0	2	1	0	0	0	0	0	0	0	0	0	0	0	0	1	0	1	0	1	0	0	0	0	1	1	0	4	4	0	0	0	0	0	0
MAG188	4	1	1	0	0	2	0	0	0	0	0	0	0	1	1	0	1	1	1	1	0	0	0	0	0	0	0	1	0	0	1	0	0	1	0	0	0	0	0	0	0	2	2	0	0	1	0	0	1
MAG189	6	1	1	1	0	2	0	0	0	0	1	2	2	1	0	0	1	1	1	0	0	0	0	0	0	0	0	0	0	0	0	0	0	1	0	0	0	0	0	0	1	4	2	0	0	0	0	0	0
MAG19	20	3	0	3	1	2	0	0	1	1	1	1	0	3	0	0	0	0	2	0	0	0	2	0	0	0	0	0	0	0	0	0	1	1	0	0	0	0	0	0	0	2	2	0	0	1	0	0	0
MAG190	24	2	0	1	1	2	0	0	0	0	1	1	2	1	0	0	1	1	1	1	0	0	0	0	0	0	0	0	0	0	0	0	0	1	0	0	0	0	0	0	1	2	2	0	0	0	0	0	0
MAG191	26	4	1	1	2	4	0	0	0	0	1	1	2	1	0	0	0	0	0	0	0	0	0	0	0	0	0	0	0	0	0	0	0	1	0	0	0	0	0	2	0	2	2	0	0	0	1	0	0
MAG192	8	2	2	2	0	2	0	0	0	0	1	1	2	2	1	0	1	1	2	1	0	0	0	0	0	0	0	1	0	0	1	0	0	1	0	0	0	0	0	0	0	2	2	0	0	0	0	0	1
MAG193	22	0	1	2	0	2	0	0	0	0	0	0	2	1	0	0	0	0	0	0	0	0	0	0	0	0	0	0	0	0	0	0	0	0	0	0	0	0	0	0	0	4	2	0	2	1	0	0	0
MAG194	10	1	0	3	4	2	0	0	1	0	0	0	2	2	0	0	0	1	3	1	0	0	0	0	0	0	0	0	0	0	1	0	4	1	0	0	0	0	0	0	2	2	0	0	0	1	0	0	0
MAG195	4	1	0	1	1	2	0	0	0	0	1	1	0	0	0	0	1	1	1	1	0	0	0	0	0	0	0	1	0	0	0	0	0	1	0	0	0	0	0	0	0	0	0	0	0	0	0	0	0
MAG197	2	1	0	3	1	0	4	2	1	0	1	1	2	0	1	0	3	2	3	1	0	0	0	0	0	0	0	0	0	0	0	0	0	1	0	0	0	0	1	1	0	2	4	0	0	0	0	0	0
MAG198	2	2	0	1	1	2	2	2	1	1	1	2	0	1	0	0	1	2	2	1	0	0	1	0	0	0	0	0	0	0	0	0	0	1	0	0	0	0	0	0	0	2	2	0	0	0	0	0	0
MAG2	8	2	1	3	0	4	0	0	2	0	1	2	0	0	0	0	1	1	3	1	0	0	0	0	0	0	0	0	0	0	2	0	1	0	0	0	0	0	0	1	0	4	4	0	0	0	0	0	0
MAG201	2	3	0	1	0	2	0	0	3	0	2	1	0	0	2	0	0	0	0	0	0	0	0	0	0	0	0	0	1	0	0	0	1	2	0	0	0	0	0	1	0	0	0	0	0	0	0	0	0
MAG202	8	1	1	1	0	2	0	0	0	0	2	1	2	1	1	0	1	1	2	1	0	0	0	0	0	0	0	1	0	0	0	0	0	1	0	0	0	0	0	0	0	0	0	0	0	1	0	0	1
MAG203	2	1	0	2	0	2	6	2	1	0	1	0	2	0	0	0	1	2	2	1	0	0	0	0	0	0	0	0	2	0	0	0	0	1	0	0	0	0	0	0	1	2	0	2	2	0	0	0	0
MAG204	0	1	0	1	0	4	0	0	2	0	4	1	4	0	0	0	0	0	0	0	0	0	0	0	0	0	0	0	0	1	0	1	0	2	0	0	0	0	1	1	0	2	2	0	0	0	0	0	0
MAG205	20	2	1	1	2	2	4	2	0	0	2	1	2	2	0	0	0	0	0	0	0	0	0	0	0	0	0	0	0	0	0	0	0	1	0	0	0	0	0	1	0	4	2	0	0	1	2	0	0
MAG206	4	4	0	1	0	2	0	0	0	2	0	0	2	2	0	0	1	1	2	1	0	0	1	0	0	0	0	0	0	0	0	0	2	1	0	1	0	1	0	0	0	0	2	0	0	0	0	0	0
MAG207	6	3	0	4	0	4	6	2	1	0	1	1	2	0	2	0	0	1	0	0	0	0	0	0	0	0	0	0	0	1	0	1	0	2	0	0	0	0	0	1	0	2	4	0	0	0	0	0	0
MAG208	24	0	0	0	1	4	0	0	1	0	2	1	0	0	0	0	1	1	2	1	0	0	1	0	0	0	0	0	0	0	1	0	0	1	0	0	0	0	0	0	0	2	2	0	0	0	0	0	1
MAG21	4	1	0	2	0	2	0	0	1	0	2	1	0	0	1	0	0	0	0	0	0	0	0	0	0	0	0	0	1	0	0	0	1	2	0	0	0	0	0	2	0	0	0	0	0	0	0	0	0
MAG210	8	1	1	1	0	4	0	0	0	0	0	2	2	2	1	0	2	0	1	1	0	0	0	0	0	0	0	1	0	0	2	0	0	1	0	0	0	0	0	0	0	2	2	0	0	1	0	0	1
MAG211	4	1	0	2	0	0	4	0	0	1	1	4	2	0	0	0	2	1	1	1	0	0	0	0	0	0	0	0	0	0	0	0	0	1	0	0	0	0	0	0	0	2	2	0	0	0	0	0	0
MAG212	2	0	0	2	0	0	0	0	1	0	2	0	0	0	0	0	0	0	0	0	0	0	0	0	0	0	0	0	0	0	0	0	0	1	0	0	0	0	0	0	0	0	0	0	0	0	0	0	0
MAG213	0	3	0	1	0	0	0	0	1	0	0	2	0	0	0	0	1	1	2	1	0	0	0	0	0	0	0	0	0	0	0	0	0	0	0	0	0	0	0	0	0	0	0	0	0	0	0	0	0
MAG214	14	1	0	1	1	2	0	0	0	0	1	1	2	1	0	0	1	1	1	1	0	0	0	0	0	0	0	0	0	0	0	0	0	1	0	0	0	0	0	0	1	2	2	0	0	0	0	0	0
MAG215	2	1	0	1	0	2	4	2	1	1	1	1	2	0	0	0	1	1	2	1	0	0	0	0	0	0	0	0	0	0	2	1	1	1	1	1	1	1	0	0	0	2	2	0	0	0	0	0	0
MAG217	4	2	2	1	0	2	0	0	0	0	3	1	0	0	0	0	0	0	1	0	0	0	0	0	0	0	0	0	0	2	0	0	0	0	0	0	0	0	0	0	0	4	2	0	0	0	0	0	0
MAG219	0	0	0	1	0	2	4	2	0	1	1	1	0	0	1	0	0	0	1	1	0	0	0	0	0	0	0	0	0	0	0	0	0	2	0	0	0	0	1	0	0	2	2	0	0	0	0	0	0
MAG22	0	0	0	2	0	0	0	0	0	0	1	0	0	0	0	0	0	0	0	0	0	0	0	0	0	0	0	0	0	0	0	0	0	1	0	0	0	0	0	0	0	0	0	0	0	0	0	0	0
MAG220	0	1	0	2	0	2	10	2	1	0	1	1	4	0	0	0	0	0	1	0	0	0	0	0	0	0	0	0	0	0	0	0	0	1	0	0	0	0	2	0	0	2	2	0	0	1	1	0	0
MAG222	18	0	0	1	1	2	0	0	1	0	1	1	2	0	0	0	1	1	1	1	0	0	1	0	0	0	0	0	0	0	1	0	0	1	0	0	0	0	0	0	0	2	2	0	0	0	0	0	1
MAG223	12	0	1	2	1	0	0	0	0	1	0	1	0	0	2	0	1	1	1	1	0	0	0	0	0	0	0	0	0	0	0	0	0	1	0	0	0	0	0	0	0	0	0	0	0	0	0	0	0
MAG225	6	1	0	1	0	2	0	0	0	1	0	0	0	4	1	0	0	0	1	1	0	0	0	0	0	0	0	0	0	0	1	0	0	2	0	0	0	0	0	0	0	6	2	0	0	0	0	0	0
MAG25	0	0	0	2	0	0	0	0	0	0	1	0	0	0	0	0	0	0	0	0	0	0	0	0	0	0	0	0	0	0	0	0	0	1	0	0	0	0	0	0	0	0	0	0	0	0	0	0	0
MAG26	0	2	0	0	0	2	0	0	1	0	4	1	4	0	0	0	0	0	0	0	0	0	0	0	0	0	0	0	0	0	0	0	0	1	0	0	0	0	0	1	0	2	2	0	0	0	0	0	0
MAG27	8	4	1	1	3	4	0	0	0	1	0	0	2	0	0	0	1	2	2	2	0	0	1	0	0	0	0	0	0	0	2	0	1	1	1	1	1	1	0	0	0	2	2	0	0	0	2	0	0
MAG28	6	0	1	1	1	2	0	0	0	0	1	1	2	0	0	0	0	0	0	0	0	0	0	0	0	0	0	0	0	0	0	0	0	1	0	0	0	0	0	1	0	2	2	0	0	0	1	0	0
MAG29	30	1	2	2	0	2	0	2	0	0	1	1	2	0	0	0	0	0	1	0	0	0	0	0	0	0	0	0	0	0	0	0	0	1	0	0	0	0	0	0	0	4	4	0	0	0	0	0	0
MAG30	2	2	0	2	0	2	0	0	2	1	2	1	2	2	0	0	1	1	2	1	0	0	0	0	0	0	0	0	0	0	1	0	0	1	0	0	0	0	0	0	0	2	2	0	0	0	0	0	0
MAG31	2	4	0	3	0	0	2	0	1	2	1	0	0	0	0	0	0	0	2	0	0	0	0	0	0	0	0	0	0	0	1	0	0	0	0	0	0	0	0	0	0	2	0	0	0	0	0	0	0
MAG32	18	0	0	1	0	4	0	0	1	0	0	0	2	2	0	2	0	0	0	0	0	0	0	0	0	0	0	0	0	0	1	0	0	0	0	0	0	0	0	0	1	0	0	0	0	0	0	0	1
MAG33	2	1	0	3	0	2	2	0	0	0	5	0	2	0	0	0	0	0	0	0	0	0	0	0	0	0	0	0	0	1	0	1	0	1	0	0	0	0	1	1	0	2	2	0	0	0	0	0	0
MAG34	8	1	0	1	1	2	0	0	1	1	1	1	0	1	0	0	1	1	1	1	0	0	1	0	0	0	0	0	0	0	0	0	0	1	0	0	0	0	0	0	0	0	0	0	0	1	0	0	0
MAG36	2	2	0	2	0	4	4	2	1	0	1	0	2	0	0	0	0	2	1	0	0	0	0	0	0	0	0	0	0	0	0	0	0	1	0	0	0	0	0	0	0	2	4	2	2	0	0	0	0
MAG37	0	0	0	2	0	0	0	0	1	0	1	0	0	0	0	0	0	0	0	0	0	0	0	0	0	0	0	0	0	0	0	0	0	1	0	0	0	0	0	0	0	0	0	0	0	0	0	0	0
MAG38	8	2	1	2	1	4	0	0	0	1	1	0	0	0	2	0	0	0	1	0	0	0	0	0	0	0	0	0	0	0	2	0	0	1	0	0	0	1	0	0	0	4	2	0	0	1	0	0	0
MAG39	6	1	1	1	1	2	0	0	0	0	1	1	0	0	0	0	1	1	1	1	0	0	0	0	0	0	0	0	0	0	1	0	0	1	0	0	0	0	0	0	0	2	2	0	0	0	0	0	0
MAG4	6	1	1	1	1	4	0	0	0	1	1	1	0	0	0	0	1	1	1	1	0	0	1	0	0	0	0	0	0	0	1	0	0	1	0	0	0	0	0	0	0	2	2	0	0	0	0	0	0
MAG40	18	1	0	3	1	2	6	0	2	0	1	1	2	0	0	0	0	1	1	0	0	0	0	0	0	0	0	0	0	0	0	0	0	2	0	0	0	0	0	1	0	2	2	0	0	0	0	0	0
MAG42	6	1	1	1	1	4	0	0	0	1	1	1	0	0	0	0	1	1	1	2	0	0	1	0	0	0	0	0	0	0	1	0	1	1	0	0	0	0	0	0	0	2	2	0	0	0	0	0	0
MAG43	10	1	0	2	0	2	4	2	0	0	4	1	4	0	0	0	1	1	2	1	0	0	0	0	0	0	0	0	0	0	0	0	0	0	0	0	0	0	1	0	0	0	2	0	0	0	0	0	0
MAG44	24	2	2	1	1	4	2	2	0	0	1	2	2	2	0	0	0	0	0	0	0	0	0	0	0	0	0	0	0	0	0	0	0	1	0	0	0	0	0	1	0	2	2	0	0	2	1	0	0
MAG45	12	2	0	2	1	2	0	0	1	1	2	2	0	0	0	0	1	1	1	1	0	0	2	0	0	0	0	0	0	0	0	0	0	1	0	0	0	0	0	0	0	0	0	0	0	0	0	0	0
MAG46	2	2	0	1	0	0	4	0	0	0	1	1	0	0	0	0	0	1	1	2	0	0	0	0	0	0	0	0	0	0	3	0	2	1	0	0	0	0	0	0	1	4	2	0	0	0	0	0	0
MAG47	2	0	0	1	0	0	2	0	0	0	1	0	0	0	0	0	1	0	0	0	0	0	0	0	0	0	0	0	0	1	0	1	0	2	0	0	0	0	1	0	0	0	0	0	0	0	0	0	0
MAG48	10	2	3	2	2	0	0	0	0	0	5	0	2	0	0	0	0	0	1	0	0	0	0	0	0	0	0	0	0	0	0	0	1	1	0	0	0	0	1	0	1	0	0	0	0	0	0	0	0
MAG49	6	3	1	1	3	2	0	0	0	1	2	0	2	0	0	0	1	2	2	1	0	0	1	0	0	0	0	0	0	0	1	0	1	1	1	1	1	1	0	0	0	2	2	0	0	0	1	0	0
MAG5	16	1	0	1	0	2	0	0	1	0	1	2	2	2	1	0	0	2	0	0	0	0	0	0	0	0	0	0	0	0	0	0	0	1	0	0	0	0	0	1	0	0	0	0	0	0	0	0	0
MAG50	0	0	0	3	0	0	0	0	1	0	1	0	0	0	0	0	0	0	0	0	0	0	0	0	0	0	0	0	0	0	0	0	0	1	0	0	0	0	0	0	0	0	0	0	0	0	0	0	0
MAG51	2	1	1	4	0	4	0	0	1	1	1	1	0	0	0	0	1	1	1	1	0	0	1	0	0	0	0	0	1	0	0	0	1	0	0	0	0	0	0	0	0	0	0	0	0	0	1	0	0
MAG52	2	1	0	3	0	2	0	0	0	1	2	1	0	0	0	0	0	2	2	0	1	0	0	0	0	0	0	0	0	4	0	0	2	1	0	0	0	0	0	0	0	0	0	0	0	0	0	0	0
MAG53	4	6	1	1	3	2	0	0	0	1	1	0	0	0	0	0	0	2	2	1	0	0	0	0	0	0	0	0	0	0	1	0	2	1	1	0	1	1	0	0	0	2	2	0	0	0	2	0	0
MAG54	2	2	1	0	0	2	6	2	1	1	2	1	2	0	0	2	1	0	2	1	0	0	0	0	0	0	0	0	0	0	1	1	2	1	2	1	0	1	0	0	0	2	0	0	0	0	0	0	0
MAG55	0	0	0	2	0	0	0	0	1	0	1	0	0	0	0	0	0	0	0	0	0	0	0	0	0	0	0	0	0	0	0	0	0	1	0	0	0	0	0	0	0	0	0	0	0	0	0	0	0
MAG56	22	1	0	1	1	4	0	0	0	0	1	1	0	1	0	0	1	1	2	1	0	0	0	0	0	0	0	0	0	0	0	0	0	1	0	0	0	0	0	0	1	2	2	0	0	0	0	0	0
MAG58	0	0	0	1	1	0	2	2	1	1	0	1	0	1	0	0	0	1	1	1	0	0	0	0	0	0	0	0	0	0	0	0	0	0	0	0	0	0	0	0	0	2	2	0	0	0	0	0	0
MAG59	0	1	0	10	6	0	0	0	1	0	2	0	0	0	0	0	1	0	1	1	0	0	0	1	0	0	0	0	0	0	0	0	1	1	0	0	0	0	0	0	0	2	2	2	2	0	0	0	0
MAG61	2	1	1	0	0	4	0	0	0	1	1	0	2	1	1	0	1	2	3	1	0	0	0	0	0	0	0	0	0	0	1	0	0	1	0	0	0	0	0	0	0	2	2	0	0	0	0	0	0
MAG62	12	1	0	5	0	2	2	0	1	0	2	1	2	0	0	0	0	1	0	0	0	0	0	0	0	0	0	0	0	0	0	0	0	1	0	0	0	0	0	1	0	2	2	0	0	0	0	0	0
MAG63	2	3	0	1	0	2	4	0	2	0	4	1	4	0	0	0	0	0	0	0	0	0	0	0	0	0	0	0	0	1	0	1	0	1	0	0	0	0	0	1	0	4	2	0	0	0	0	0	0
MAG64	6	1	1	3	0	0	0	0	1	0	3	2	2	1	1	0	2	0	0	1	0	0	0	0	0	0	0	0	0	0	0	0	0	3	0	0	0	0	0	0	1	0	0	0	0	1	1	0	0
MAG65	0	0	0	2	0	0	0	0	1	0	1	0	0	0	0	0	0	0	0	0	0	0	0	0	0	0	0	0	0	0	0	0	0	0	0	0	0	0	0	0	0	0	0	0	0	0	0	0	0
MAG66	6	1	1	1	0	2	0	0	0	0	2	1	2	1	0	0	1	1	1	1	0	0	0	0	0	0	0	0	0	0	0	0	0	2	0	0	0	0	0	0	1	2	2	0	0	0	0	0	0
MAG68	6	1	0	3	0	2	6	2	1	0	2	1	2	0	0	0	0	0	0	0	0	0	0	0	0	0	0	0	0	1	0	1	0	1	0	0	0	0	1	1	0	2	4	0	0	0	0	0	0
MAG69	2	1	1	2	0	4	0	0	1	2	2	0	0	0	0	0	1	1	1	1	0	0	1	0	0	0	0	0	1	0	1	0	1	0	0	0	0	0	0	0	0	0	0	0	0	0	1	0	0
MAG7	2	1	0	4	0	2	0	0	1	1	1	1	0	2	0	0	2	1	1	1	0	0	0	0	0	0	0	0	0	0	0	0	1	0	0	0	0	0	0	0	1	0	0	0	0	0	2	0	0
MAG70	18	1	0	2	0	2	0	0	1	0	0	2	0	2	1	0	0	0	0	0	0	0	0	0	0	0	0	0	0	0	0	0	0	1	0	0	0	0	0	2	0	2	4	0	0	2	0	0	1
MAG71	16	2	1	2	2	2	2	2	0	0	1	2	2	2	0	0	0	0	1	0	0	0	0	0	0	0	0	0	0	0	0	0	0	1	0	0	0	0	0	1	0	2	0	0	0	1	0	0	0
MAG73	2	1	1	2	0	4	0	0	1	2	1	1	0	0	0	0	1	1	1	1	0	0	1	0	0	0	0	0	1	0	1	0	1	0	0	0	0	0	0	0	0	0	0	0	0	0	1	0	0
MAG74	0	1	0	1	0	2	0	0	0	0	1	1	0	0	0	0	1	1	1	2	0	0	0	0	0	0	0	0	0	0	0	0	0	1	0	0	0	0	0	0	0	0	0	0	0	0	0	0	0
MAG75	0	1	0	2	0	2	4	2	1	0	2	1	4	0	0	0	0	0	1	0	0	0	0	1	0	2	0	0	0	0	0	0	0	1	0	0	0	0	1	0	0	2	2	0	0	1	1	0	0
MAG77	0	0	1	2	0	0	0	0	0	0	1	0	0	0	0	0	0	0	0	0	0	0	0	0	1	1	0	0	0	0	0	0	0	1	0	0	0	0	0	1	0	0	0	0	0	0	0	0	0
MAG78	6	1	0	1	0	2	8	2	0	0	3	1	6	0	0	2	0	0	2	1	0	0	0	0	0	0	1	0	0	1	0	1	1	2	0	0	0	0	1	0	1	2	2	0	0	0	0	0	0
MAG79	4	1	0	1	0	4	2	0	1	0	0	2	2	0	0	0	0	0	0	0	0	0	0	0	0	0	0	0	0	0	0	0	0	1	0	0	0	0	1	1	0	2	2	0	0	0	0	0	0
MAG8	0	2	0	1	0	0	0	0	1	0	1	1	0	0	3	0	0	0	0	0	0	0	0	0	0	0	0	0	0	0	0	0	0	2	0	0	0	0	0	1	0	0	0	0	0	0	0	0	0
MAG80	4	1	1	1	0	2	0	0	0	0	1	1	0	0	0	0	1	0	0	0	0	0	0	0	0	0	0	0	0	0	1	0	0	1	0	0	0	0	0	0	0	2	2	0	0	0	0	0	0
MAG81	28	1	0	2	1	0	0	0	0	0	2	2	0	0	0	0	1	2	1	0	0	0	0	0	0	0	0	0	0	0	1	0	2	0	0	0	0	0	0	0	1	4	2	0	0	0	0	0	0
MAG82	2	2	0	4	0	2	0	0	1	0	0	2	0	0	1	0	1	0	0	0	0	0	0	0	0	0	0	0	0	0	0	0	1	0	0	0	0	0	0	1	0	0	0	0	0	0	0	0	0
MAG84	0	2	0	2	0	6	0	0	1	0	5	2	4	0	0	0	0	0	0	1	0	0	0	0	0	0	0	0	0	3	0	1	0	1	0	0	0	0	1	1	0	2	2	0	0	0	0	0	0
MAG87	4	2	1	1	0	2	0	0	0	0	2	2	0	0	0	0	1	1	1	1	0	0	0	0	0	0	0	0	0	0	0	0	0	1	0	0	0	0	0	0	1	0	0	0	0	0	0	0	0
MAG88	16	1	0	1	0	2	0	0	1	1	1	2	0	0	1	2	1	1	1	1	0	0	1	0	0	0	0	0	0	1	0	0	0	1	0	0	0	0	0	0	0	0	0	0	0	0	0	0	0
MAG89	16	1	1	2	0	4	2	2	0	0	1	1	0	1	0	0	1	1	2	1	0	0	0	0	0	0	0	0	0	0	0	0	0	0	0	0	0	0	0	0	1	0	0	0	0	1	1	0	0
MAG9	4	1	0	4	6	2	4	2	1	0	1	0	0	0	0	0	0	1	1	1	0	0	0	0	0	0	0	0	0	0	0	0	0	0	0	0	0	0	0	1	1	2	2	0	0	0	0	0	0
MAG90	0	1	0	1	0	0	0	0	1	0	1	1	0	0	0	0	1	1	1	1	0	0	0	0	0	0	0	0	0	0	0	0	0	1	0	0	0	0	0	0	0	0	0	0	0	0	0	0	0
MAG91	4	1	1	1	0	4	0	0	0	0	1	0	0	1	2	0	1	1	2	1	0	0	0	0	0	0	0	1	0	0	1	0	0	1	0	0	0	0	0	0	0	2	0	0	0	1	0	0	0
MAG92	4	1	1	2	2	2	0	0	2	0	1	2	0	0	2	0	1	0	0	1	0	0	0	0	0	0	0	0	0	0	0	0	0	1	0	0	0	0	0	0	0	4	4	0	0	0	0	0	0
MAG93	2	2	0	0	0	2	2	0	0	0	3	1	2	0	0	0	0	0	0	0	0	0	0	0	0	0	0	0	0	1	0	1	0	1	0	0	0	0	1	1	0	4	4	0	0	0	0	0	0
MAG94	2	1	0	2	0	4	0	0	0	0	1	1	0	0	0	0	1	1	1	1	0	0	0	0	0	0	0	1	0	1	0	0	0	1	0	0	0	0	1	0	0	0	0	0	0	0	0	0	0
MAG96	0	0	0	3	0	0	0	0	1	0	1	0	0	0	0	0	0	0	0	0	0	0	0	0	0	0	0	0	0	0	0	0	0	1	0	0	0	0	0	0	0	0	0	0	0	0	0	0	0
MAG97	4	1	0	2	0	2	2	2	1	0	1	1	4	0	0	0	0	0	1	0	0	0	0	0	0	0	0	0	0	1	0	0	0	1	0	0	0	0	1	0	0	2	2	0	0	1	1	0	0
MAG98	2	1	0	0	0	0	0	0	0	0	1	1	2	0	0	0	0	0	0	0	0	0	0	0	0	0	0	0	0	1	0	1	0	0	0	0	0	0	1	0	0	0	0	0	0	0	0	0	0
MAG99	2	2	1	0	1	2	0	0	0	0	3	0	0	0	0	0	0	0	1	0	0	0	0	0	0	0	0	0	0	0	0	0	0	0	0	0	0	0	1	0	0	0	0	0	2	0	0	0	0
[truncated: 26 more columns]
